# Supplementary material for: Innate Lymphoid Cells Activation and Transcriptomic Changes in Response to Human Dengue Infection
Source: Front Immunol. 2021 May 17;12:599805. doi: 10.3389/fimmu.2021.599805 (PMC8165392; doi:10.3389/fimmu.2021.599805)
Supplement: Supplementary file 2 [file Table_4.xlsx]

## Sheet: T4
Supplementary Table 4: Differentially expressed genes comparing febrile and convalescent phase of DF patients.
ENSG	baseMean	log2FoldChange	lfcSE	stat	pvalue	padj	genes	overlapping between severities
ENSG00000134291.11	727.937	12.3253	2.87505	4.287	1.81099e-05	0.00105312	TMEM106C	N
ENSG00000119508.17	419.153	12.1394	2.08718	5.81618	6.02066e-09	5.56478e-06	NR4A3	N
ENSG00000196756.11	385.861	11.9982	3.12041	3.84508	0.000120512	0.00414726	SNHG17	N
ENSG00000215251.3	579.481	11.9635	2.96754	4.03145	5.54341e-05	0.00252083	FASTKD5	N
ENSG00000211896.6	7899.6	11.9245	2.36324	5.04581	4.51596e-07	0.000105774	IGHG1	N
ENSG00000140450.8	458.595	11.9215	2.69036	4.4312	9.37098e-06	0.000693124	ARRDC4	N
ENSG00000104957.13	423.086	11.9042	3.12747	3.80633	0.000141046	0.00468229	CCDC130	N
ENSG00000211892.3	1393.13	11.7878	1.86684	6.31432	2.71352e-10	4.57609e-07	IGHG4	N
ENSG00000136098.16	306.796	11.7115	3.24559	3.60843	0.000308053	0.00784744	NEK3	N
ENSG00000233791.5	313.622	11.6577	3.26597	3.56946	0.000357722	0.00881962	LINC01136	N
ENSG00000205208.4	342.617	11.5557	3.2405	3.56603	0.000362426	0.00890881	C4orf46	N
ENSG00000096968.12	484.578	11.5401	2.53481	4.55264	5.29776e-06	0.000486844	JAK2	N
ENSG00000033122.18	277.556	11.476	2.39632	4.78901	1.67604e-06	0.000224324	LRRC7	N
ENSG00000109189.12	364.529	11.4518	2.86077	4.00306	6.25278e-05	0.00267577	USP46	N
ENSG00000120158.11	473.389	11.4227	2.79188	4.09141	4.28752e-05	0.00208973	RCL1	N
ENSG00000140598.13	598.8	11.3785	2.70751	4.20259	2.63881e-05	0.0013994	EFTUD1	N
ENSG00000172673.10	335.573	11.3386	2.28472	4.96279	6.94888e-07	0.000130207	THEMIS	N
ENSG00000173744.17	597.911	11.3322	2.23521	5.06986	3.981e-07	9.78092e-05	AGFG1	N
ENSG00000151239.13	251.854	11.2952	3.02553	3.73331	0.000188977	0.0055951	TWF1	N
ENSG00000114670.13	279.458	11.2587	2.40829	4.67497	2.93993e-06	0.000330526	NEK11	N
ENSG00000197044.10	731.797	11.216	2.27296	4.93453	8.03437e-07	0.00014414	ZNF441	N
ENSG00000121039.9	220.639	11.1949	2.59836	4.30845	1.64405e-05	0.00101187	RDH10	N
ENSG00000176225.12	742.431	11.176	2.05246	5.44516	5.17601e-08	2.42467e-05	RTTN	N
ENSG00000169105.7	216.565	11.1607	2.61526	4.26753	1.97654e-05	0.00112609	CHST14	N
ENSG00000143891.16	535.272	11.1568	2.47588	4.50621	6.59947e-06	0.000562088	GALM	Y
ENSG00000235609.7	222.425	11.1424	2.59107	4.30031	1.70563e-05	0.0010282	AF127936.9	N
ENSG00000143919.14	294.9	11.0659	2.9985	3.69046	0.000223846	0.00633379	CAMKMT	N
ENSG00000122335.13	552.273	11.0606	2.4045	4.59997	4.22559e-06	0.000414305	SERAC1	N
ENSG00000125247.15	478.342	11.0312	2.53734	4.34756	1.37662e-05	0.000871117	TMTC4	N
ENSG00000185798.7	702.398	11.0157	2.25678	4.88114	1.05476e-06	0.000173638	WDR53	Y
ENSG00000153046.17	235.656	10.9693	2.54897	4.30343	1.68174e-05	0.00102757	CDYL	N
ENSG00000224531.5	195.591	10.9504	2.71474	4.03368	5.49109e-05	0.00251635	SMIM13	N
ENSG00000180257.12	880.57	10.9369	2.21457	4.9386	7.86843e-07	0.00014414	ZNF816	Y
ENSG00000134444.13	735.432	10.921	2.08248	5.24421	1.56953e-07	6.01557e-05	KIAA1468	N
ENSG00000184678.9	529.067	10.917	2.19342	4.97716	6.45225e-07	0.000126524	HIST2H2BE	N
ENSG00000155313.15	710.217	10.9037	2.2607	4.82315	1.41307e-06	0.000200199	USP25	N
ENSG00000263826.1	174.975	10.8692	2.8275	3.8441	0.000120994	0.00414726	RP11-573D15.9	N
ENSG00000176593.7	165.12	10.832	2.88996	3.74817	0.000178132	0.0054494	CTD-2368P22.1	N
ENSG00000158435.7	204.441	10.7877	2.67636	4.03072	5.56065e-05	0.00252083	CNOT11	N
ENSG00000119977.20	382.522	10.7869	2.42983	4.43937	9.02227e-06	0.000673237	TCTN3	N
ENSG00000124688.13	517.438	10.7868	2.24548	4.80376	1.55711e-06	0.000211767	MAD2L1BP	N
ENSG00000135414.9	244.245	10.7367	2.9981	3.58117	0.000342053	0.0086353	GDF11	N
ENSG00000100629.16	179.747	10.7336	2.80166	3.83115	0.000127544	0.00429675	CEP128	N
ENSG00000135077.8	319.898	10.656	2.48232	4.29278	1.76453e-05	0.0010502	HAVCR2	N
ENSG00000211694.2	552.717	10.6509	2.18338	4.87816	1.07082e-06	0.000173638	TRGV10	N
ENSG00000111696.11	468.969	10.6402	1.69428	6.28003	3.38503e-10	4.75709e-07	NT5DC3	N
ENSG00000122224.17	432.15	10.6357	2.28345	4.65774	3.19695e-06	0.000341224	LY9	N
ENSG00000176485.10	298.413	10.5561	2.75295	3.83447	0.000125836	0.00426123	PLA2G16	N
ENSG00000196505.10	297.639	10.5504	2.81507	3.74783	0.000178372	0.0054494	GDAP2	N
ENSG00000110925.6	399.565	10.5288	2.46309	4.27463	1.91453e-05	0.00109819	CSRNP2	N
ENSG00000126216.12	681.088	10.52	2.10448	4.99885	5.76736e-07	0.000118611	TUBGCP3	N
ENSG00000174744.13	573.506	10.4993	2.13546	4.91662	8.80492e-07	0.000151516	BRMS1	N
ENSG00000221930.6	302.793	10.4988	2.39586	4.38206	1.1756e-05	0.000805909	FAM45B	N
ENSG00000123130.16	595.424	10.497	2.44615	4.29123	1.77689e-05	0.0010502	ACOT9	N
ENSG00000161981.10	216.439	10.4865	2.64853	3.95938	7.5145e-05	0.00301123	SNRNP25	N
ENSG00000175203.15	344.599	10.4791	2.6351	3.97673	6.98703e-05	0.00285908	DCTN2	N
ENSG00000176473.13	252.931	10.4555	2.71012	3.85793	0.000114353	0.00396799	WDR25	N
ENSG00000110944.8	1221.83	10.4067	1.85102	5.62215	1.88592e-08	1.06014e-05	IL23A	N
ENSG00000198736.11	258.247	10.3949	2.29956	4.52038	6.17278e-06	0.000542176	MSRB1	N
ENSG00000119523.9	440.307	10.3616	2.29702	4.51088	6.45587e-06	0.000561195	ALG2	N
ENSG00000198879.11	191.973	10.2744	2.43985	4.21105	2.54182e-05	0.0013565	SFMBT2	N
ENSG00000268584.1	170.165	10.2695	2.88759	3.55642	0.000375948	0.00916183	RP11-464F9.20	N
ENSG00000137055.14	498.992	10.2613	2.3609	4.34633	1.38437e-05	0.000871117	PLAA	N
ENSG00000183527.11	690.372	10.254	2.17786	4.7083	2.49794e-06	0.00029856	PSMG1	N
ENSG00000096093.14	497.143	10.2265	2.30204	4.44237	8.89748e-06	0.000671301	EFHC1	N
ENSG00000196646.11	688.282	10.224	2.34594	4.35815	1.31169e-05	0.000870882	ZNF136	N
ENSG00000136021.17	703.394	10.2144	2.17136	4.70414	2.54937e-06	0.00029856	SCYL2	N
ENSG00000040933.15	373.53	10.1967	2.42782	4.19992	2.67004e-05	0.00140711	INPP4A	N
ENSG00000155729.12	255.278	10.1926	2.74979	3.70668	0.000209991	0.00606385	KCTD18	N
ENSG00000171488.14	935.342	10.1817	1.96948	5.16975	2.34405e-07	7.32037e-05	LRRC8C	N
ENSG00000156831.7	414.009	10.1746	2.44226	4.16606	3.09912e-05	0.0015934	NSMCE2	N
ENSG00000110074.10	367.867	10.1595	2.37552	4.27677	1.89623e-05	0.00109514	FOXRED1	N
ENSG00000164715.5	245.006	10.1185	2.24513	4.50684	6.5799e-06	0.000562088	LMTK2	N
ENSG00000162772.16	228.028	10.1154	2.31585	4.36792	1.25438e-05	0.000852979	ATF3	N
ENSG00000089876.11	417.187	10.071	2.50039	4.02779	5.63046e-05	0.00253883	DHX32	N
ENSG00000127824.13	1309.46	10.0616	1.98069	5.07987	3.77695e-07	9.65068e-05	TUBA4A	N
ENSG00000156127.6	360.971	10.0548	2.5125	4.00191	6.28323e-05	0.00267577	BATF	N
ENSG00000004142.11	693.164	10.0299	2.14743	4.67064	3.00256e-06	0.000331567	POLDIP2	N
ENSG00000184840.11	625.555	10.0243	2.15557	4.65043	3.31248e-06	0.000349135	TMED9	N
ENSG00000266469.1	165.97	10.0057	2.54387	3.93328	8.37961e-05	0.00319714	CTB-131K11.1	N
ENSG00000186162.10	600.82	9.96033	2.25387	4.41921	9.90627e-06	0.000720084	CIDECP	N
ENSG00000248049.6	239.83	9.95846	2.75925	3.60911	0.000307244	0.00784744	UBA6-AS1	N
ENSG00000176289.4	266.819	9.90721	2.5456	3.8919	9.94627e-05	0.003573	IDSP1	N
ENSG00000144136.10	782.004	9.90183	2.32512	4.25862	2.05689e-05	0.00115625	SLC20A1	N
ENSG00000204152.10	448.123	9.89788	2.43823	4.05944	4.91898e-05	0.00231714	TIMM23B	N
ENSG00000280138.1	269.479	9.88115	2.49605	3.95872	7.53522e-05	0.00301123	RP11-463O12.5	N
ENSG00000148841.15	217.723	9.85782	2.52054	3.911	9.19161e-05	0.00342167	ITPRIP	N
ENSG00000120519.14	182.59	9.84356	2.59704	3.79029	0.00015047	0.00493681	SLC10A7	N
ENSG00000006712.14	263.295	9.84272	2.62615	3.74797	0.000178269	0.0054494	PAF1	Y
ENSG00000245954.6	794.223	9.83059	1.88182	5.22398	1.75116e-07	6.41992e-05	RP11-18H21.1	N
ENSG00000115694.14	522.651	9.82788	1.52748	6.43406	1.24236e-10	3.49186e-07	STK25	N
ENSG00000235527.6	489.818	9.82532	2.44201	4.02346	5.73498e-05	0.00255859	HIPK1-AS1	Y
ENSG00000130227.16	205.547	9.80018	2.60051	3.76855	0.000164195	0.00510884	XPO7	Y
ENSG00000110435.11	1084.13	9.79063	1.80182	5.43373	5.51881e-08	2.44919e-05	PDHX	N
ENSG00000164597.13	654.089	9.77546	2.55203	3.83046	0.000127904	0.00429675	COG5	N
ENSG00000160199.14	627.193	9.77067	2.17445	4.4934	7.00958e-06	0.000585196	PKNOX1	N
ENSG00000116857.16	573.255	9.76735	2.20824	4.42313	9.72809e-06	0.00071328	TMEM9	N
ENSG00000138760.8	524.291	9.73682	2.17951	4.46742	7.91669e-06	0.000618089	SCARB2	N
ENSG00000137054.15	363.499	9.71977	2.39131	4.06462	4.81114e-05	0.00230497	POLR1E	N
ENSG00000118496.4	375.101	9.71235	2.63295	3.68877	0.000225344	0.00635485	FBXO30	N
ENSG00000126790.11	168.698	9.65674	2.61052	3.69916	0.000216313	0.00618288	L3HYPDH	N
ENSG00000151651.15	267.959	9.65624	2.64366	3.65261	0.000259588	0.00701554	ADAM8	N
ENSG00000140563.14	189.782	9.65404	2.38971	4.03983	5.34896e-05	0.00246757	MCTP2	N
ENSG00000106524.8	365.665	9.6187	2.56739	3.74649	0.000179327	0.00545879	ANKMY2	N
ENSG00000261542.1	259.138	9.61422	2.14532	4.48149	7.41222e-06	0.000595237	RP11-16E18.3	N
ENSG00000169429.10	381.699	9.60342	1.70469	5.63352	1.76569e-08	1.06014e-05	CXCL8	N
ENSG00000136937.12	398.883	9.48744	2.38217	3.98269	6.81391e-05	0.00281642	NCBP1	N
ENSG00000119661.14	247.085	9.46987	2.29292	4.13005	3.6268e-05	0.00181956	DNAL1	N
ENSG00000196998.15	306.396	9.41231	2.5642	3.67067	0.000241918	0.00664447	WDR45	N
ENSG00000147138.1	435.185	9.36685	2.3462	3.99236	6.542e-05	0.00274616	GPR174	N
ENSG00000163281.11	599.063	9.33374	1.86954	4.99253	5.9592e-07	0.000119638	GNPDA2	N
ENSG00000182541.17	308.915	9.33207	2.38643	3.91047	9.21157e-05	0.00342167	LIMK2	N
ENSG00000197620.10	237.697	9.31696	2.60222	3.58039	0.000343084	0.00863548	CXorf40A	N
ENSG00000008283.15	215.176	9.29023	2.24264	4.14254	3.43485e-05	0.00174454	CYB561	N
ENSG00000078124.11	324.971	9.28835	2.06974	4.4877	7.19973e-06	0.000589399	ACER3	N
ENSG00000063854.12	717.957	9.28313	2.1052	4.40962	1.0355e-05	0.000733725	HAGH	N
ENSG00000102796.10	260.037	9.27565	2.55214	3.63445	0.000278569	0.00740976	DHRS12	N
ENSG00000184939.15	740.467	9.27418	1.90766	4.86155	1.16473e-06	0.000185302	ZFP90	N
ENSG00000185527.11	250.764	9.27042	2.56309	3.61689	0.000298164	0.00771201	PDE6G	Y
ENSG00000120942.13	348.613	9.25624	2.56038	3.61518	0.000300134	0.00773686	UBIAD1	N
ENSG00000155621.14	386.572	9.24726	2.3901	3.86898	0.00010929	0.0038558	C9orf85	N
ENSG00000257497.2	171.489	9.24709	2.5146	3.67736	0.000235662	0.0065798	RP11-585P4.5	N
ENSG00000266053.2	314.013	9.24317	2.55052	3.62403	0.000290047	0.00759527	NDUFV2-AS1	N
ENSG00000109103.11	324.948	9.23558	2.60911	3.53975	0.000400508	0.00957237	UNC119	N
ENSG00000120063.9	1670.69	9.22441	1.59855	5.7705	7.90379e-09	6.05861e-06	GNA13	N
ENSG00000276334.1	202.148	9.2067	2.33176	3.94839	7.8679e-05	0.0031001	AL133243.1	N
ENSG00000130921.7	561.133	9.19657	2.17886	4.22081	2.43424e-05	0.00131574	C12orf65	N
ENSG00000140382.14	777.874	9.19162	1.81433	5.06613	4.05992e-07	9.78092e-05	HMG20A	N
ENSG00000225720.6	349.474	9.18177	2.59859	3.53337	0.000410295	0.009718	RP4-742C19.12	N
ENSG00000172113.8	668.098	9.17176	1.94852	4.70704	2.51343e-06	0.00029856	NME6	N
ENSG00000123836.14	439.098	9.1468	2.33107	3.92386	8.7141e-05	0.00330979	PFKFB2	N
ENSG00000178927.16	360.888	9.13458	2.36289	3.86586	0.000110699	0.00387308	C17orf62	N
ENSG00000168906.12	824.523	9.12097	1.88065	4.84991	1.23517e-06	0.000189363	MAT2A	N
ENSG00000152223.12	1108.75	9.10994	1.77684	5.12705	2.94325e-07	8.69046e-05	EPG5	N
ENSG00000135720.12	527.888	9.10821	1.8879	4.82451	1.40346e-06	0.000200199	DYNC1LI2	N
ENSG00000165288.10	259.951	9.10352	2.5464	3.57505	0.000350164	0.00870969	BRWD3	N
ENSG00000156958.14	466.45	9.10033	2.09153	4.35104	1.35493e-05	0.000871117	GALK2	Y
ENSG00000137075.17	1495.86	9.08547	1.61553	5.62382	1.86784e-08	1.06014e-05	RNF38	N
ENSG00000184384.13	700.6	9.06984	2.19674	4.12878	3.64689e-05	0.00181956	MAML2	N
ENSG00000006194.9	801.823	9.04789	2.10955	4.28901	1.79469e-05	0.00105089	ZNF263	N
ENSG00000156709.13	263.234	8.98201	2.53382	3.54486	0.000392828	0.00949091	AIFM1	N
ENSG00000122042.9	664.565	8.96883	2.00116	4.48181	7.4013e-06	0.000595237	UBL3	N
ENSG00000130164.11	406.68	8.96881	1.87935	4.77229	1.82141e-06	0.000239971	LDLR	N
ENSG00000182405.5	520.435	8.94037	2.00706	4.45445	8.41066e-06	0.00065063	PGBD4	N
ENSG00000182141.9	492.276	8.9356	2.16628	4.12486	3.70953e-05	0.00183993	ZNF708	N
ENSG00000128626.11	286.768	8.91806	2.5235	3.534	0.000409319	0.009718	MRPS12	N
ENSG00000100335.12	370.733	8.90542	2.17817	4.08849	4.34182e-05	0.00210404	MIEF1	Y
ENSG00000164574.15	462.618	8.82653	2.2049	4.00314	6.25077e-05	0.00267577	GALNT10	Y
ENSG00000123739.10	621.026	8.82349	1.81874	4.85143	1.22572e-06	0.000189363	PLA2G12A	N
ENSG00000177105.9	333.327	8.74966	2.41701	3.62003	0.000294568	0.00766323	RHOG	N
ENSG00000132463.13	604.386	8.71339	1.85483	4.69768	2.6313e-06	0.000299826	GRSF1	N
ENSG00000175105.5	687.709	8.71275	1.80705	4.82154	1.42456e-06	0.000200199	ZNF654	N
ENSG00000173933.19	147.755	8.68361	2.28394	3.80202	0.00014352	0.00474573	RBM4	N
ENSG00000168256.17	378.515	8.6114	2.2796	3.7776	0.000158348	0.00508889	NKIRAS2	Y
ENSG00000075407.17	383.34	8.57957	2.27375	3.77331	0.000161096	0.00509348	ZNF37A	N
ENSG00000245680.9	501.293	8.56253	1.86513	4.59084	4.41463e-06	0.000423002	ZNF585B	N
ENSG00000138107.11	680.539	8.51014	1.7266	4.92885	8.27138e-07	0.000145301	ACTR1A	N
ENSG00000049249.8	393.102	8.50999	2.13007	3.99516	6.46493e-05	0.00273931	TNFRSF9	N
ENSG00000180881.19	277.112	8.50906	2.2558	3.77208	0.00016189	0.00509348	CAPS2	N
ENSG00000159346.12	2178.51	8.5044	1.46607	5.80081	6.59959e-09	5.56478e-06	ADIPOR1	N
ENSG00000273117.1	255.8	8.48489	2.34433	3.61933	0.000295369	0.00766323	AC144652.1	N
ENSG00000067646.11	382.954	8.46632	2.14109	3.95421	7.6789e-05	0.00305417	ZFY	N
ENSG00000140743.7	801.361	8.45132	1.83722	4.60006	4.22371e-06	0.000414305	CDR2	N
ENSG00000165943.4	1579.19	8.43584	1.51912	5.5531	2.80655e-08	1.47905e-05	MOAP1	N
ENSG00000165526.8	716.894	8.43017	2.13739	3.94414	8.00858e-05	0.00312231	RPUSD4	N
ENSG00000075188.8	333.918	8.40728	2.29006	3.67121	0.000241406	0.00664447	NUP37	Y
ENSG00000163596.16	421.906	8.37408	2.24318	3.73313	0.000189113	0.0055951	ICA1L	N
ENSG00000018869.16	157.701	8.37262	2.23911	3.73927	0.000184556	0.00555669	ZNF582	N
ENSG00000213281.4	644.811	8.31272	1.79413	4.63329	3.59892e-06	0.000370074	NRAS	N
ENSG00000130856.15	319.24	8.28537	2.23832	3.7016	0.000214246	0.00614462	ZNF236	N
ENSG00000132423.10	489.411	8.27153	1.84267	4.48888	7.15985e-06	0.000589399	COQ3	N
ENSG00000076242.14	767.004	8.27094	1.89909	4.35521	1.32939e-05	0.000871117	MLH1	N
ENSG00000080815.18	1109	8.2338	2.26692	3.63216	0.000281061	0.00745254	PSEN1	N
ENSG00000087995.15	195.027	8.23097	2.11058	3.89987	9.62461e-05	0.00351319	METTL2A	N
ENSG00000223254.1	249.154	8.23056	2.18342	3.76956	0.000163533	0.00510706	Y_RNA	N
ENSG00000124357.12	427.34	8.22115	2.1043	3.90683	9.3513e-05	0.00345834	NAGK	N
ENSG00000136122.15	465.464	8.19433	2.25932	3.6269	0.00028684	0.00755823	BORA	N
ENSG00000102218.5	513.424	8.1639	1.73496	4.70553	2.5321e-06	0.00029856	RP2	N
ENSG00000058729.10	387.756	8.12908	2.24904	3.61447	0.00030096	0.00773686	RIOK2	N
ENSG00000164978.17	572.039	8.11047	1.91072	4.24473	2.18859e-05	0.00120807	NUDT2	N
ENSG00000144559.10	556.26	8.07902	1.81882	4.4419	8.91671e-06	0.000671301	TAMM41	N
ENSG00000078070.11	524.567	8.07697	1.66705	4.84508	1.2656e-06	0.000190564	MCCC1	N
ENSG00000196684.12	364.097	8.05325	2.0387	3.95019	7.80894e-05	0.00309131	HSH2D	N
ENSG00000072364.12	286.88	7.99472	2.23714	3.57364	0.000352054	0.00873094	AFF4	N
ENSG00000149182.14	235.823	7.94665	2.22259	3.5754	0.000349695	0.00870969	ARFGAP2	Y
ENSG00000120910.14	921.735	7.91638	1.71862	4.60624	4.10009e-06	0.000411571	PPP3CC	Y
ENSG00000096654.15	448.588	7.90125	2.09271	3.7756	0.000159623	0.00509292	ZNF184	N
ENSG00000131725.13	335.18	7.83954	2.05874	3.80794	0.00014013	0.00467026	WDR44	N
ENSG00000160712.12	507.387	7.80549	1.81916	4.29071	1.78105e-05	0.0010502	IL6R	N
ENSG00000271204.1	455.345	7.77624	2.11353	3.67928	0.000233898	0.00657409	RP11-138A9.1	N
ENSG00000183513.8	483.885	7.77393	1.87444	4.14733	3.36371e-05	0.00171896	COA5	N
ENSG00000112149.9	731.057	7.73317	1.7195	4.49734	6.881e-06	0.000580206	CD83	N
ENSG00000109943.8	979.666	7.70343	1.62738	4.73364	2.20532e-06	0.000281747	CRTAM	N
ENSG00000164168.7	953.63	7.62782	1.72766	4.41511	1.0096e-05	0.000721435	TMEM184C	N
ENSG00000264247.1	391.008	7.54309	1.88945	3.9922	6.54623e-05	0.00274616	LINC00909	N
ENSG00000136933.16	593.556	7.54211	1.87883	4.01426	5.96329e-05	0.00263259	RABEPK	N
ENSG00000082146.12	647.282	7.50636	1.94245	3.86438	0.000111372	0.00388054	STRADB	N
ENSG00000154174.7	957.662	7.49624	1.65776	4.52192	6.12805e-06	0.000542176	TOMM70A	N
ENSG00000174238.14	223.158	7.48839	2.11866	3.5345	0.000408553	0.009718	PITPNA	N
ENSG00000091542.8	310.265	7.43905	2.02446	3.67458	0.000238238	0.00661392	ALKBH5	N
ENSG00000106105.13	993.892	7.41498	1.55743	4.76104	1.92598e-06	0.000249844	GARS	N
ENSG00000172939.8	379.049	7.40517	2.01918	3.66741	0.000245016	0.00670771	OXSR1	N
ENSG00000131263.12	1170.12	7.40402	1.45144	5.10116	3.37584e-07	8.89534e-05	RLIM	N
ENSG00000229715.4	519.371	7.38573	1.76699	4.17984	2.91709e-05	0.00151833	EEF1DP3	N
ENSG00000139508.14	500.687	7.38391	1.78304	4.14119	3.45516e-05	0.00174454	SLC46A3	N
ENSG00000134297.6	388.114	7.33241	1.99742	3.67095	0.00024165	0.00664447	PLEKHA8P1	N
ENSG00000075420.12	586.176	7.3087	1.55034	4.71427	2.42585e-06	0.00029856	FNDC3B	N
ENSG00000026103.19	678.222	7.30353	1.82025	4.01238	6.01094e-05	0.00263981	FAS	N
ENSG00000108021.19	634.505	7.29789	1.71542	4.2543	2.09706e-05	0.00117102	FAM208B	N
ENSG00000100099.20	337.983	7.27903	1.77869	4.09235	4.27016e-05	0.00208973	HPS4	N
ENSG00000166046.10	339.567	7.27814	1.95047	3.73148	0.000190358	0.00561224	TCP11L2	N
ENSG00000068028.17	765.194	7.25031	1.81939	3.98503	6.74703e-05	0.00281638	RASSF1	N
ENSG00000172081.13	461.801	7.19858	1.78203	4.03955	5.35537e-05	0.00246757	MOB3A	N
ENSG00000064933.16	539.755	7.18797	1.79315	4.00857	6.10869e-05	0.00265507	PMS1	N
ENSG00000104331.8	681.352	7.16775	1.84961	3.87528	0.000106501	0.00378791	IMPAD1	N
ENSG00000105186.14	533.831	7.14154	1.59499	4.47748	7.55279e-06	0.000600803	ANKRD27	N
ENSG00000167562.11	647.142	7.12996	1.8112	3.93659	8.26487e-05	0.0031677	ZNF701	N
ENSG00000175054.14	693.448	7.12983	1.89929	3.75394	0.000174077	0.00539639	ATR	N
ENSG00000147050.14	816.488	7.11151	1.88284	3.777	0.000158726	0.00508889	KDM6A	N
ENSG00000134321.11	1193.25	7.10494	1.5586	4.55853	5.15131e-06	0.000482621	RSAD2	N
ENSG00000151502.10	299.079	7.10275	2.00666	3.5396	0.000400741	0.00957237	VPS26B	N
ENSG00000188419.13	392.831	7.09001	1.90533	3.72114	0.000198326	0.00582678	CHM	N
ENSG00000174796.12	581.201	7.07494	1.77623	3.98313	6.80139e-05	0.00281642	THAP6	N
ENSG00000093072.15	640.836	7.06233	1.81522	3.89061	9.99914e-05	0.003573	CECR1	N
ENSG00000083535.15	656.658	7.06102	1.69432	4.16747	3.08002e-05	0.0015933	PIBF1	N
ENSG00000107201.9	980.632	7.0484	1.60723	4.38543	1.15757e-05	0.00080005	DDX58	N
ENSG00000109929.9	872.507	7.03522	1.61723	4.35017	1.36034e-05	0.000871117	SC5D	N
ENSG00000159720.11	972.035	7.02662	1.53411	4.58025	4.6441e-06	0.000439989	ATP6V0D1	N
ENSG00000073910.19	475.912	6.99882	1.74133	4.01925	5.83846e-05	0.00259105	FRY	N
ENSG00000125166.12	491.759	6.92278	1.95115	3.54805	0.000388101	0.00941298	GOT2	N
ENSG00000066557.5	986.449	6.91419	1.57028	4.40316	1.06685e-05	0.000745508	LRRC40	N
ENSG00000164308.16	1207.52	6.88968	1.8914	3.64263	0.000269864	0.00720094	ERAP2	N
ENSG00000172661.17	1223.07	6.87576	1.62239	4.23804	2.25484e-05	0.0012346	FAM21C	N
ENSG00000151835.13	545.786	6.74338	1.7572	3.83757	0.000124259	0.00422481	SACS	N
ENSG00000196214.10	2614.28	6.73918	1.29472	5.20512	1.93874e-07	6.81143e-05	ZNF766	N
ENSG00000101146.12	729.191	6.7238	1.71773	3.91435	9.06475e-05	0.00341223	RAE1	N
ENSG00000119682.16	429.867	6.71665	1.77622	3.78142	0.000155937	0.00505086	AREL1	N
ENSG00000119912.15	864.86	6.60247	1.37067	4.81696	1.45762e-06	0.000201486	IDE	N
ENSG00000166938.12	443.038	6.56952	1.73373	3.78925	0.000151104	0.00493839	DIS3L	N
ENSG00000105983.19	419.44	6.55993	1.64934	3.97731	6.96996e-05	0.00285908	LMBR1	N
ENSG00000250596.1	516.159	6.5068	1.76016	3.69671	0.000218411	0.00622176	RP11-440I14.2	N
ENSG00000168003.16	1133.9	6.43766	1.36982	4.69965	2.60613e-06	0.000299826	SLC3A2	N
ENSG00000170448.11	484.824	6.39972	1.62147	3.94687	7.91796e-05	0.00310531	NFXL1	N
ENSG00000206828.1	424.343	6.38894	1.81083	3.52819	0.000418408	0.00982734	U1	N
ENSG00000104267.9	495.322	6.30477	1.69765	3.71381	0.000204161	0.00597737	CA2	N
ENSG00000101474.11	828.977	6.0683	1.55567	3.90077	9.58869e-05	0.00351319	APMAP	N
ENSG00000224470.7	298.659	5.9245	1.50494	3.93671	8.26077e-05	0.0031677	ATXN1L	N
ENSG00000170881.4	2115.4	5.80145	1.01223	5.73137	9.96241e-09	7.00025e-06	RNF139	N
ENSG00000151876.12	836.258	5.79126	1.58464	3.65462	0.000257567	0.00698328	FBXO4	N
ENSG00000151414.14	1079.32	5.74931	1.54866	3.71245	0.000205264	0.00598889	NEK7	N
ENSG00000131931.8	465.281	5.7249	1.50842	3.79529	0.000147472	0.00485735	THAP1	N
ENSG00000155096.13	1336.53	5.68405	1.41202	4.02548	5.68597e-05	0.00255022	AZIN1	N
ENSG00000132792.18	1976.36	5.22231	1.12486	4.64263	3.44004e-06	0.000358104	CTNNBL1	N
ENSG00000185745.9	1746.35	4.60453	1.17665	3.91324	9.10655e-05	0.00341273	IFIT1	N
ENSG00000260912.1	1072.54	4.35095	1.19325	3.64631	0.000266034	0.0071556	RP11-363E7.4	N
ENSG00000188313.12	3308.93	4.11143	0.95255	4.31624	1.5871e-05	0.000983999	PLSCR1	N
ENSG00000182983.14	532.462	4.05962	1.11003	3.65721	0.000254971	0.00693522	ZNF662	N
ENSG00000136875.12	580.348	3.80134	1.07736	3.52838	0.000418105	0.00982734	PRPF4	N
ENSG00000152404.15	1316.04	2.83483	0.800795	3.54001	0.000400108	0.00957237	CWF19L2	N
ENSG00000120738.7	6617.87	2.57238	0.642675	4.00261	6.26463e-05	0.00267577	EGR1	N
ENSG00000137959.15	11200.9	2.45089	0.363039	6.75103	1.46795e-11	6.18889e-08	IFI44L	N
