# Supplementary material for: Innate Lymphoid Cells Activation and Transcriptomic Changes in Response to Human Dengue Infection
Source: Front Immunol. 2021 May 17;12:599805. doi: 10.3389/fimmu.2021.599805 (PMC8165392; doi:10.3389/fimmu.2021.599805)
Supplement: Supplementary file 3 [file Table_5.xlsx]

## Sheet: T5
Supplementary Table 5: Differentially expressed genes comparing febrile and convalescent phase of DHF patients.
ENSG	baseMean	log2FoldChange	lfcSE	stat	pvalue	padj	genes	overlapping between severities
ENSG00000130713.15	523.813	12.4861	2.9871	4.18	2.91503e-05	0.00168597	EXOSC2	N
ENSG00000070610.14	364.904	12.2347	3.15472	3.87824	0.000105217	0.0038489	GBA2	N
ENSG00000155287.10	564.91	12.1917	2.99709	4.06785	4.74479e-05	0.00232354	SLC25A28	N
ENSG00000165140.9	368.644	12.1445	3.18511	3.81291	0.000137342	0.00456482	FBP1	N
ENSG00000169814.12	357.895	12.1313	3.21523	3.77308	0.000161244	0.00516152	BTD	N
ENSG00000143891.16	455.757	11.923	2.07608	5.74303	9.29971e-09	6.99676e-06	GALM	Y
ENSG00000179163.11	312.85	11.9099	3.24155	3.67412	0.000238667	0.00676442	FUCA1	N
ENSG00000181544.13	347.012	11.8707	2.25509	5.26394	1.41001e-07	4.36716e-05	FANCB	N
ENSG00000131153.8	333.869	11.8369	2.28506	5.18011	2.21757e-07	6.11754e-05	GINS2	N
ENSG00000166557.12	430.05	11.8023	3.13135	3.76907	0.000163855	0.00517582	TMED3	N
ENSG00000168256.17	309.215	11.7293	3.31214	3.54132	0.000398137	0.00966271	NKIRAS2	Y
ENSG00000185104.19	437.069	11.6388	2.58062	4.5101	6.47976e-06	0.000589302	FAF1	N
ENSG00000171700.13	269.865	11.608	3.01568	3.84921	0.000118499	0.00412056	RGS19	N
ENSG00000115365.11	430.097	11.593	3.11849	3.71751	0.000201197	0.00594682	LANCL1	N
ENSG00000182557.7	276.694	11.5686	2.44005	4.74115	2.12509e-06	0.000270573	SPNS3	N
ENSG00000241973.10	379.252	11.4771	2.85395	4.02148	5.78348e-05	0.00262989	PI4KA	N
ENSG00000071967.11	443.09	11.4463	2.9589	3.86845	0.000109531	0.00392416	CYBRD1	N
ENSG00000135473.14	481.91	11.4121	2.49951	4.56573	4.97754e-06	0.000466196	PAN2	N
ENSG00000081087.14	813.341	11.4025	2.25095	5.06564	4.07027e-07	8.63733e-05	OSTM1	N
ENSG00000221944.4	275.197	11.3773	2.44727	4.649	3.33551e-06	0.000358227	TIGD1	N
ENSG00000206337.10	417.104	11.3469	2.1972	5.16427	2.41383e-07	6.14344e-05	HCP5	N
ENSG00000161638.10	392.554	11.3058	3.18284	3.55211	0.000382151	0.00948333	ITGA5	N
ENSG00000159228.12	562.968	11.257	2.18722	5.14672	2.65075e-07	6.2679e-05	CBR1	N
ENSG00000156374.14	215.628	11.2077	2.66948	4.19844	2.68757e-05	0.00161176	PCGF6	N
ENSG00000089335.20	279.59	11.2036	2.86924	3.90473	9.43305e-05	0.00363107	ZNF302	N
ENSG00000119408.16	716.007	11.1958	2.22081	5.0413	4.62369e-07	9.22371e-05	NEK6	N
ENSG00000163029.15	855.598	11.1116	2.1789	5.09964	3.40304e-07	7.61178e-05	SMC6	N
ENSG00000138796.15	380.655	11.0905	2.73059	4.06157	4.87442e-05	0.00233183	HADH	N
ENSG00000197566.9	250.982	11.0769	3.07735	3.59948	0.000318855	0.00829825	ZNF624	N
ENSG00000100453.12	1816.47	11.0764	1.70167	6.50911	7.55952e-11	1.65727e-07	GZMB	N
ENSG00000175283.7	489.696	11.0376	2.25996	4.884	1.03955e-06	0.000162327	DOLK	N
ENSG00000178802.17	665.06	11.0221	2.89795	3.80342	0.000142714	0.00470862	MPI	N
ENSG00000133997.11	304.298	10.9923	2.99851	3.66591	0.000246465	0.00693274	MED6	N
ENSG00000066926.10	443.316	10.9618	1.86167	5.88816	3.9052e-09	3.59105e-06	FECH	N
ENSG00000133818.12	522.819	10.9233	2.21001	4.94265	7.70673e-07	0.000130165	RRAS2	N
ENSG00000158286.12	211.412	10.9058	2.69867	4.04119	5.31803e-05	0.00248635	RNF207	N
ENSG00000004866.18	220.834	10.8336	2.66723	4.06175	4.87056e-05	0.00233183	ST7	N
ENSG00000110871.14	670.223	10.8285	2.22656	4.86334	1.15419e-06	0.000170573	COQ5	N
ENSG00000204611.6	321.263	10.7691	2.63372	4.08895	4.33326e-05	0.00218671	ZNF616	N
ENSG00000117385.15	506.886	10.7651	2.28735	4.70635	2.52191e-06	0.000293962	P3H1	N
ENSG00000235863.3	160.029	10.7195	2.98608	3.58982	0.000330905	0.00855019	B3GALT4	N
ENSG00000144909.7	326.579	10.7157	2.46251	4.35154	1.35187e-05	0.000981411	OSBPL11	N
ENSG00000025772.7	362.155	10.6917	2.51348	4.25375	2.10223e-05	0.00135553	TOMM34	N
ENSG00000138621.11	199.369	10.6689	2.75504	3.8725	0.000107724	0.00388887	PPCDC	N
ENSG00000121578.12	538.344	10.6657	2.37642	4.48812	7.18529e-06	0.000613046	B4GALT4	N
ENSG00000119682.16	331.613	10.6525	2.68667	3.96497	7.34063e-05	0.00304114	AREL1	Y
ENSG00000119522.15	166.09	10.6442	2.94842	3.61012	0.00030605	0.00806847	DENND1A	N
ENSG00000106952.7	419.864	10.6188	2.0573	5.16151	2.44965e-07	6.14344e-05	TNFSF8	N
ENSG00000173409.13	395.747	10.609	2.2507	4.71363	2.43342e-06	0.0002877	ARV1	N
ENSG00000168661.14	495.471	10.5657	2.66215	3.96884	7.22222e-05	0.00301874	ZNF30	N
ENSG00000130347.12	503.435	10.5542	1.8061	5.84363	5.10766e-09	4.2271e-06	RTN4IP1	N
ENSG00000140280.13	628.546	10.5497	2.13201	4.94823	7.48895e-07	0.000129122	LYSMD2	N
ENSG00000203668.1	208.082	10.543	2.75177	3.83136	0.000127438	0.00432245	CHML	N
ENSG00000132254.12	300.881	10.5063	2.21397	4.74545	2.08039e-06	0.00026902	ARFIP2	N
ENSG00000064601.16	359.179	10.4874	2.53399	4.13869	3.49302e-05	0.00190891	CTSA	N
ENSG00000167196.13	498.6	10.4417	2.3776	4.39172	1.12458e-05	0.000869816	FBXO22	N
ENSG00000143751.9	517.55	10.431	2.38105	4.38083	1.18228e-05	0.000889506	SDE2	N
ENSG00000131408.13	284.476	10.4151	2.54108	4.09868	4.15509e-05	0.00217642	NR1H2	N
ENSG00000130560.8	313.289	10.3934	2.35503	4.41328	1.01816e-05	0.000802505	UBAC1	N
ENSG00000061273.17	295.713	10.3902	2.55636	4.06444	4.81489e-05	0.00233183	HDAC7	N
ENSG00000101236.16	1049.99	10.364	1.88484	5.49861	3.82803e-08	1.98005e-05	RNF24	N
ENSG00000180257.12	784.889	10.3146	2.2401	4.60455	4.13356e-06	0.000402463	ZNF816	Y
ENSG00000116922.14	385.37	10.289	2.30902	4.45601	8.3499e-06	0.000698018	C1orf109	N
ENSG00000123427.15	477.552	10.2516	2.65345	3.8635	0.000111772	0.00395311	METTL21B	N
ENSG00000143514.16	748.29	10.2167	2.12063	4.81775	1.45183e-06	0.00020365	TP53BP2	N
ENSG00000178177.14	284.181	10.216	2.72403	3.75031	0.000176613	0.00549493	LCORL	N
ENSG00000100372.14	350.128	10.212	1.88187	5.42651	5.74667e-08	2.55527e-05	SLC25A17	N
ENSG00000152454.3	284.023	10.1888	2.67965	3.80227	0.000143375	0.00470862	ZNF256	N
ENSG00000132141.13	246.931	10.1849	2.75335	3.69911	0.000216359	0.00626079	CCT6B	N
ENSG00000247315.3	318.211	10.1823	2.7089	3.75884	0.000170703	0.00535129	ZCCHC3	N
ENSG00000170903.10	204.795	10.1803	2.86549	3.55274	0.000381244	0.00948333	MSANTD4	N
ENSG00000134470.19	190.363	10.1699	2.50482	4.06014	4.90437e-05	0.00233268	IL15RA	N
ENSG00000166130.14	204.873	10.1371	2.41829	4.19184	2.76707e-05	0.00163573	IKBIP	N
ENSG00000006712.14	313.837	10.087	2.61649	3.85518	0.000115645	0.00405541	PAF1	Y
ENSG00000169660.15	201.863	10.0759	2.61961	3.84633	0.000119902	0.00414268	HEXDC	N
ENSG00000184209.14	494.131	10.019	2.3977	4.17858	2.93328e-05	0.00168597	SNRNP35	N
ENSG00000156531.16	266.69	10.0092	2.74478	3.64663	0.000265703	0.00740391	PHF6	N
ENSG00000068120.14	280.815	9.99412	2.61762	3.81802	0.000134525	0.00450739	COASY	N
ENSG00000120334.15	332.012	9.99166	2.57259	3.88389	0.000102798	0.00382308	CENPL	N
ENSG00000206561.12	160.47	9.98612	2.60058	3.83995	0.000123058	0.00419105	COLQ	N
ENSG00000135723.13	357.359	9.95441	2.51618	3.95615	7.61665e-05	0.00310519	FHOD1	N
ENSG00000137509.10	822.58	9.93276	2.07915	4.77731	1.77651e-06	0.000237136	PRCP	N
ENSG00000070950.9	582.684	9.8903	2.13613	4.63	3.65657e-06	0.000373602	RAD18	N
ENSG00000136193.16	612.498	9.88089	2.23095	4.42901	9.46676e-06	0.00076065	SCRN1	N
ENSG00000235527.6	548.372	9.87513	2.37837	4.15206	3.29499e-05	0.00184252	HIPK1-AS1	Y
ENSG00000100416.12	831.621	9.87226	2.50948	3.93399	8.35473e-05	0.00330831	TRMU	N
ENSG00000182134.15	857.945	9.8646	1.98306	4.97442	6.54433e-07	0.000116908	TDRKH	N
ENSG00000083097.14	547.493	9.83022	1.39463	7.04861	1.80714e-12	7.47794e-09	DOPEY1	N
ENSG00000184319.15	259.236	9.82636	2.67852	3.66857	0.000243907	0.00688934	RPL23AP82	N
ENSG00000026751.16	425.713	9.77177	2.4495	3.98928	6.62728e-05	0.00285664	SLAMF7	N
ENSG00000148925.10	659.992	9.76494	2.03873	4.78972	1.67015e-06	0.000226593	BTBD10	N
ENSG00000256073.3	291.923	9.7264	2.61542	3.71887	0.000200119	0.00594682	URB1-AS1	N
ENSG00000100335.12	390.088	9.71444	2.38601	4.07142	4.6728e-05	0.00230191	MIEF1	Y
ENSG00000100209.9	162.782	9.68871	2.71352	3.57053	0.000356254	0.0090164	HSCB	N
ENSG00000196510.12	359.86	9.68549	2.51158	3.85633	0.0001151	0.0040535	ANAPC7	N
ENSG00000167384.10	361.153	9.64889	2.56287	3.76487	0.000166634	0.00524359	ZNF180	N
ENSG00000166788.9	645.061	9.63944	2.2235	4.33525	1.45593e-05	0.00104776	SAAL1	N
ENSG00000156239.11	414.5	9.62271	2.42722	3.9645	7.35514e-05	0.00304114	N6AMT1	N
ENSG00000198945.7	310.463	9.59372	2.44493	3.92393	8.71175e-05	0.00341699	L3MBTL3	N
ENSG00000143942.4	279.844	9.59236	2.4663	3.88938	0.000100502	0.00376358	CHAC2	N
ENSG00000196290.14	443.66	9.58658	2.0595	4.65481	3.24272e-06	0.000353115	NIF3L1	N
ENSG00000116337.15	396.529	9.56153	2.42154	3.94854	7.86297e-05	0.00315893	AMPD2	N
ENSG00000141295.13	242.05	9.56143	2.57196	3.71756	0.000201157	0.00594682	SCRN2	N
ENSG00000135446.16	386.282	9.49062	2.42158	3.91919	8.88477e-05	0.00345213	CDK4	N
ENSG00000185527.11	379.443	9.49005	2.41067	3.93668	8.26163e-05	0.00328718	PDE6G	Y
ENSG00000185798.7	576.746	9.46378	2.04745	4.62222	3.79664e-06	0.000378566	WDR53	Y
ENSG00000120910.14	537.081	9.43989	2.07981	4.53882	5.65686e-06	0.000520179	PPP3CC	Y
ENSG00000133106.14	772.787	9.39707	1.44561	6.50041	8.01002e-11	1.65727e-07	EPSTI1	N
ENSG00000203950.6	394.637	9.33275	2.27969	4.09388	4.24216e-05	0.00218063	FAM127B	N
ENSG00000175602.3	283.815	9.32871	2.5198	3.70216	0.00021377	0.00622943	CCDC85B	N
ENSG00000230844.2	512.701	9.321	2.08951	4.46085	8.16355e-06	0.000689403	ZNF674-AS1	N
ENSG00000120509.10	710.383	9.25701	1.88278	4.91666	8.80337e-07	0.000145713	PDZD11	N
ENSG00000110756.17	593.915	9.25222	1.94404	4.75927	1.94298e-06	0.00025524	HPS5	N
ENSG00000168393.12	619	9.22735	1.99467	4.62601	3.72783e-06	0.000376238	DTYMK	N
ENSG00000130227.16	263.089	9.20568	2.60748	3.53049	0.000414788	0.00993876	XPO7	Y
ENSG00000152642.10	353	9.1944	2.45466	3.74569	0.000179899	0.0055479	GPD1L	N
ENSG00000131828.13	560.436	9.18891	2.40463	3.82134	0.000132727	0.00446525	PDHA1	N
ENSG00000138193.14	245.059	9.13931	2.07761	4.39896	1.08773e-05	0.000849252	PLCE1	N
ENSG00000178163.7	467.083	9.13711	2.30532	3.96349	7.38605e-05	0.00304114	ZNF518B	N
ENSG00000183625.14	225.001	9.13222	2.32909	3.92094	8.82042e-05	0.00344329	CCR3	N
ENSG00000116005.11	421.131	9.12456	2.25095	4.05364	5.04263e-05	0.00238473	PCYOX1	N
ENSG00000042088.13	680.649	9.10255	1.9553	4.65531	3.23487e-06	0.000353115	TDP1	N
ENSG00000150907.6	654.287	9.07967	1.60392	5.66093	1.50558e-08	1.03835e-05	FOXO1	N
ENSG00000205930.8	411.307	9.06769	2.43701	3.72083	0.000198571	0.00593275	C21orf62-AS1	N
ENSG00000196177.12	971.906	9.03418	1.72116	5.24888	1.5303e-07	4.36716e-05	ACADSB	N
ENSG00000223705.9	314.896	9.02463	2.48114	3.6373	0.000275515	0.00755182	NSUN5P1	N
ENSG00000076513.16	497.449	9.01403	2.44617	3.68495	0.000228746	0.00654416	ANKRD13A	N
ENSG00000133678.13	368.035	8.97909	2.24679	3.99641	6.43102e-05	0.00282307	TMEM254	N
ENSG00000124164.15	394.862	8.95823	1.95561	4.58079	4.63221e-06	0.000445769	VAPB	N
ENSG00000163820.14	748.111	8.94701	2.10559	4.24917	2.14566e-05	0.00135553	FYCO1	N
ENSG00000088833.17	379.565	8.94033	2.3996	3.72576	0.000194728	0.00589871	NSFL1C	N
ENSG00000172331.11	876.914	8.93961	1.69179	5.28412	1.2631e-07	4.34773e-05	BPGM	N
ENSG00000144468.16	419.684	8.93075	1.72985	5.16273	2.4337e-07	6.14344e-05	RHBDD1	N
ENSG00000100888.12	1035.26	8.91139	1.91896	4.64386	3.41952e-06	0.000358227	CHD8	N
ENSG00000114491.13	527.812	8.90487	2.17685	4.09071	4.30062e-05	0.00218355	UMPS	N
ENSG00000184584.12	336.66	8.88313	2.50539	3.54561	0.0003917	0.00957746	TMEM173	N
ENSG00000085760.14	681.677	8.85654	2.20092	4.02402	5.72121e-05	0.00261595	MTIF2	N
ENSG00000066455.12	772.468	8.84984	1.93896	4.56422	5.01347e-06	0.000466196	GOLGA5	N
ENSG00000100600.14	342.082	8.83505	2.18938	4.03541	5.45078e-05	0.00252015	LGMN	N
ENSG00000120662.15	388.789	8.83005	2.42768	3.63724	0.000275574	0.00755182	MTRF1	N
ENSG00000187790.10	333.21	8.77629	2.03587	4.31084	1.62639e-05	0.00113109	FANCM	N
ENSG00000095059.15	390.524	8.77036	2.26191	3.87742	0.00010557	0.0038489	DHPS	N
ENSG00000111885.6	269.96	8.75651	2.44383	3.58311	0.00033953	0.00869954	MAN1A1	N
ENSG00000160688.18	392.347	8.65719	2.32521	3.72319	0.000196719	0.00589871	FLAD1	N
ENSG00000188321.13	958.24	8.64403	1.79327	4.82026	1.43373e-06	0.00020365	ZNF559	N
ENSG00000234684.6	167.542	8.61491	2.23776	3.84979	0.000118217	0.00412056	SDCBP2-AS1	N
ENSG00000179833.4	394.31	8.58606	2.14489	4.00303	6.25354e-05	0.00279753	SERTAD2	N
ENSG00000083750.12	347.613	8.57486	2.4231	3.5388	0.000401956	0.00972686	RRAGB	N
ENSG00000137462.6	607.48	8.55679	2.13079	4.01578	5.92489e-05	0.00267947	TLR2	N
ENSG00000143365.16	231.77	8.55456	2.14322	3.99146	6.56688e-05	0.00284542	RORC	N
ENSG00000119688.20	589.129	8.54936	2.01088	4.25155	2.12299e-05	0.00135553	ABCD4	N
ENSG00000117143.13	835.191	8.54536	1.71882	4.97163	6.63927e-07	0.000116908	UAP1	N
ENSG00000100714.15	328.87	8.54181	2.13978	3.9919	6.5545e-05	0.00284542	MTHFD1	N
ENSG00000134326.11	534.986	8.51002	2.04194	4.16762	3.07797e-05	0.00173288	CMPK2	N
ENSG00000171606.17	417.846	8.49755	1.99869	4.25156	2.12289e-05	0.00135553	ZNF274	N
ENSG00000105011.8	244.166	8.46478	2.17529	3.89133	9.96954e-05	0.00375036	ASF1B	N
ENSG00000005007.12	272.308	8.44468	2.26723	3.72467	0.000195573	0.00589871	UPF1	N
ENSG00000198431.15	477.827	8.43345	2.00064	4.21539	2.49351e-05	0.00151737	TXNRD1	N
ENSG00000117758.13	443.974	8.43197	2.08718	4.03989	5.34763e-05	0.00248635	STX12	N
ENSG00000115896.15	352.901	8.43193	2.37494	3.55037	0.000384688	0.00948333	PLCL1	N
ENSG00000173517.10	296.551	8.41893	2.11602	3.97867	6.93018e-05	0.00296058	PEAK1	N
ENSG00000146676.6	390.187	8.40491	2.22006	3.78589	0.000153161	0.00495141	PURB	N
ENSG00000168439.16	261.928	8.37899	2.27423	3.68432	0.000229314	0.00654416	STIP1	N
ENSG00000135211.5	969.487	8.37669	1.71159	4.89409	9.87628e-07	0.000157185	TMEM60	N
ENSG00000069509.5	537.576	8.2898	2.02597	4.09176	4.28106e-05	0.00218355	FUNDC1	N
ENSG00000165389.6	282.686	8.28321	2.23816	3.70091	0.000214831	0.0062384	SPTSSA	N
ENSG00000137547.8	749.322	8.2375	1.77744	4.63448	3.57834e-06	0.000370179	MRPL15	N
ENSG00000128185.9	669.969	8.23065	2.07975	3.95751	7.57349e-05	0.00310288	DGCR6L	N
ENSG00000177119.15	1116.2	8.18339	1.61735	5.05976	4.1978e-07	8.68524e-05	ANO6	N
ENSG00000238121.5	324.889	8.15455	2.26095	3.60669	0.000310133	0.00812234	LINC00426	N
ENSG00000075188.8	395.82	8.1542	2.10554	3.87274	0.000107617	0.00388887	NUP37	Y
ENSG00000163933.9	360.787	8.15276	1.86817	4.36403	1.27688e-05	0.000943525	RFT1	N
ENSG00000136643.11	357.598	8.11529	2.08086	3.89997	9.62047e-05	0.00365225	RPS6KC1	N
ENSG00000123329.17	526.316	8.10941	1.71261	4.7351	2.18942e-06	0.000274336	ARHGAP9	N
ENSG00000102524.11	466.626	8.0837	1.94813	4.14947	3.33246e-05	0.00185097	TNFSF13B	N
ENSG00000233184.6	549.985	8.08056	1.98187	4.07724	4.55732e-05	0.00225846	RP11-421L21.3	N
ENSG00000162600.11	299.401	8.03766	2.22015	3.62033	0.000294231	0.00788043	OMA1	N
ENSG00000156958.14	292.092	8.0336	2.16323	3.71371	0.000204242	0.00599399	GALK2	Y
ENSG00000133030.19	679.762	8.02294	1.78067	4.50557	6.61964e-06	0.00059548	MPRIP	N
ENSG00000165406.15	437.528	8.00792	2.19996	3.64003	0.00027261	0.00754555	MARCH8	N
ENSG00000131473.16	297.386	7.99198	2.09554	3.8138	0.000136846	0.00456482	ACLY	N
ENSG00000196151.10	389.3	7.97961	2.12677	3.75199	0.000175437	0.00547892	WDSUB1	N
ENSG00000049541.10	564.375	7.9606	2.2179	3.58925	0.000331635	0.00855019	RFC2	N
ENSG00000247271.6	352.989	7.91591	2.21519	3.57348	0.000352274	0.00897052	ZBED5-AS1	N
ENSG00000215421.9	422.4	7.87042	1.7515	4.49354	7.0048e-06	0.000610228	ZNF407	N
ENSG00000149262.16	643.025	7.83355	1.74066	4.50034	6.78456e-06	0.00059733	INTS4	N
ENSG00000198420.9	288.924	7.83072	2.03705	3.84414	0.000120976	0.00414268	TCAF1	N
ENSG00000136826.14	440.156	7.81091	2.07217	3.76943	0.000163621	0.00517582	KLF4	N
ENSG00000167193.7	272.425	7.74248	2.19332	3.53003	0.000415516	0.00993876	CRK	N
ENSG00000134982.16	302.217	7.73707	2.09687	3.68982	0.000224416	0.00646146	APC	N
ENSG00000172493.20	635.61	7.7306	1.93095	4.00351	6.24089e-05	0.00279753	AFF1	N
ENSG00000161980.5	468.353	7.68068	1.85883	4.13201	3.59605e-05	0.00194516	POLR3K	N
ENSG00000163918.10	480.316	7.67902	2.13513	3.5965	0.000322522	0.00836737	RFC4	N
ENSG00000204138.12	430.537	7.61287	2.10154	3.62252	0.000291747	0.00784212	PHACTR4	N
ENSG00000176624.10	557.501	7.61116	1.92521	3.95341	7.7044e-05	0.00312557	MEX3C	N
ENSG00000132109.9	988.935	7.5351	1.42792	5.27697	1.31336e-07	4.34773e-05	TRIM21	N
ENSG00000187189.10	927.282	7.52504	1.73819	4.32923	1.49634e-05	0.00105843	TSPYL4	N
ENSG00000138430.15	483.341	7.46705	1.78722	4.17803	2.94045e-05	0.00168597	OLA1	N
ENSG00000105397.13	262.047	7.36222	2.0324	3.62243	0.000291853	0.00784212	TYK2	N
ENSG00000152778.8	937.75	7.35892	1.7467	4.21304	2.51957e-05	0.00152204	IFIT5	N
ENSG00000241015.2	464.237	7.26229	1.87275	3.87787	0.000105375	0.0038489	TPM3P9	N
ENSG00000078142.11	447.648	7.22579	2.02528	3.5678	0.000359985	0.00908304	PIK3C3	N
ENSG00000198646.13	416.863	7.204	1.89704	3.79749	0.000146168	0.00478138	NCOA6	N
ENSG00000178028.13	466.963	7.18755	1.63751	4.38931	1.13708e-05	0.000871342	DMAP1	N
ENSG00000107371.12	318.124	7.17721	1.91952	3.73906	0.000184712	0.00564364	EXOSC3	N
ENSG00000178234.12	609.67	7.14772	1.81766	3.93237	8.41128e-05	0.00331485	GALNT11	N
ENSG00000113300.11	521.56	7.13413	1.72766	4.12935	3.63791e-05	0.00195502	CNOT6	N
ENSG00000155975.9	883.583	7.08142	1.59169	4.449	8.62709e-06	0.000699979	VPS37A	N
ENSG00000152495.10	391.316	7.07639	1.67221	4.23177	2.3186e-05	0.00143199	CAMK4	N
ENSG00000126088.12	1020.66	7.04156	1.66372	4.23241	2.312e-05	0.00143199	UROD	N
ENSG00000275538.1	432.39	7.0063	1.94077	3.61006	0.000306126	0.00806847	RNVU1-19	N
ENSG00000069943.9	733.299	6.9422	1.81471	3.82551	0.000130501	0.00440826	PIGB	N
ENSG00000183486.12	763.732	6.89833	1.6063	4.29454	1.75054e-05	0.00119731	MX2	N
ENSG00000149182.14	603.457	6.87935	1.89043	3.63903	0.000273665	0.00754951	ARFGAP2	Y
ENSG00000185115.4	592.154	6.77517	1.75308	3.86472	0.000111217	0.00395311	NDNL2	N
ENSG00000047579.19	462.387	6.74559	1.73069	3.89763	9.71383e-05	0.00367085	DTNBP1	N
ENSG00000104129.9	511.117	6.71126	1.85127	3.62521	0.000288721	0.00780868	DNAJC17	N
ENSG00000164574.15	341.601	6.68765	1.71439	3.90088	9.58428e-05	0.00365225	GALNT10	Y
ENSG00000066422.4	785.189	6.62093	1.59774	4.14393	3.41401e-05	0.00188363	ZBTB11	N
ENSG00000163683.11	322.593	6.54546	1.80215	3.63203	0.000281203	0.00765539	SMIM14	N
ENSG00000104133.14	930.125	5.5084	1.51849	3.62754	0.000286131	0.007764	SPG11	N
ENSG00000167325.14	637.595	5.42512	1.2616	4.30019	1.70655e-05	0.00117695	RRM1	N
ENSG00000102606.17	710.48	5.19506	1.46538	3.5452	0.00039231	0.00957746	ARHGEF7	N
ENSG00000223865.10	873.827	4.71001	1.29611	3.63395	0.000279114	0.00762359	HLA-DPB1	N
ENSG00000119917.13	2582.12	4.43756	1.22903	3.61061	0.000305477	0.00806847	IFIT3	N
ENSG00000135164.18	1347.2	4.41707	1.17842	3.74829	0.000178046	0.00551875	DMTF1	N
ENSG00000120738.7	3355.28	2.85384	0.6031	4.73195	2.22376e-06	0.000274336	EGR1	Y
ENSG00000164172.18	1866.87	2.82554	0.669638	4.21949	2.44851e-05	0.00150103	MOCS2	N
