# Supplementary material for: Innate Lymphoid Cells Activation and Transcriptomic Changes in Response to Human Dengue Infection
Source: Front Immunol. 2021 May 17;12:599805. doi: 10.3389/fimmu.2021.599805 (PMC8165392; doi:10.3389/fimmu.2021.599805)
Supplement: Supplementary file 4 [file Table_6.xlsx]

## Sheet: T6
Supplementary Table 6: Differentially expressed genes comparing febrile and convalescent phase of DF patients after applying ‘apeglm’ to re-estimate log2 fold change.
ENSG	baseMean	log2FoldChange	lfcSE	pvalue	padj	genes
ENSG00000119508.17	419.153	12.9233	3.70329	6.02066e-09	5.97593e-06	NR4A3
ENSG00000172673.10	335.573	12.2292	4.12825	6.94888e-07	0.000139827	THEMIS
ENSG00000033122.18	277.556	11.8929	4.03635	1.67604e-06	0.000240898	LRRC7
ENSG00000114670.13	279.458	11.795	4.20072	2.93993e-06	0.000354947	NEK11
ENSG00000135077.8	319.898	11.4123	4.66089	1.76453e-05	0.00112779	HAVCR2
ENSG00000121039.9	220.639	11.2802	4.24692	1.64405e-05	0.00108664	RDH10
ENSG00000235609.7	222.425	11.2247	4.24495	1.70563e-05	0.00110417	AF127936.9
ENSG00000153046.17	235.656	11.1696	4.46149	1.68174e-05	0.00110349	CDYL
ENSG00000211892.3	1393.13	10.221	3.65639	2.71352e-10	4.91419e-07	IGHG4
ENSG00000111696.11	468.969	10.0743	1.7614	3.38503e-10	5.10857e-07	NT5DC3
ENSG00000164715.5	245.006	9.38225	3.01222	6.5799e-06	0.000603618	LMTK2
ENSG00000115694.14	522.651	9.26679	1.65202	1.24236e-10	3.74986e-07	STK25
ENSG00000130164.11	406.68	9.14405	2.53781	1.82141e-06	0.000257702	LDLR
ENSG00000169429.10	381.699	9.01409	1.90754	1.76569e-08	1.13847e-05	CXCL8
ENSG00000198879.11	191.973	8.83371	3.30734	2.54182e-05	0.00145672	SFMBT2
ENSG00000162772.16	228.028	8.57494	3.20043	1.25438e-05	0.000916002	ATF3
ENSG00000008283.15	215.176	8.38105	2.87663	3.43485e-05	0.00187344	CYB561
ENSG00000261542.1	259.138	8.37448	2.79584	7.41222e-06	0.000639216	RP11-16E18.3
ENSG00000140563.14	189.782	8.36117	3.23887	5.34896e-05	0.00264988	MCTP2
ENSG00000198736.11	258.247	8.2243	3.82071	6.17278e-06	0.000582235	MSRB1
ENSG00000078124.11	324.971	7.53018	3.07187	7.19973e-06	0.000632947	ACER3
ENSG00000173933.19	147.755	7.02537	2.92002	0.00014352	0.00509637	RBM4
ENSG00000087995.15	195.027	6.63655	2.72292	9.62461e-05	0.00377276	METTL2A
ENSG00000078070.11	524.567	6.52042	2.59328	1.2656e-06	0.000204643	MCCC1
ENSG00000018869.16	157.701	6.47867	3.14276	0.000184556	0.00596725	ZNF582
ENSG00000075420.12	586.176	5.9607	2.29044	2.42585e-06	0.000320619	FNDC3B
ENSG00000170881.4	2115.4	5.23909	1.28356	9.96241e-09	7.51747e-06	RNF139
ENSG00000119912.15	864.86	5.21329	2.36701	1.45762e-06	0.000216373	IDE
ENSG00000224470.7	298.659	4.98433	1.74809	8.26077e-05	0.00340174	ATXN1L
ENSG00000196214.10	2614.28	4.9427	3.58378	1.93874e-07	7.31469e-05	ZNF766
ENSG00000132423.10	489.411	4.5879	6.35362	7.15985e-06	0.000632947	COQ3
ENSG00000168003.16	1133.9	4.47786	3.25685	2.60613e-06	0.000321979	SLC3A2
ENSG00000105186.14	533.831	4.34763	5.00851	7.55279e-06	0.000645193	ANKRD27
ENSG00000105983.19	419.44	4.21828	3.23487	6.96996e-05	0.00307032	LMBR1
ENSG00000132792.18	1976.36	4.04366	2.03334	3.44004e-06	0.000384562	CTNNBL1
ENSG00000131931.8	465.281	4.01222	2.45806	0.000147472	0.00521624	THAP1
ENSG00000185745.9	1746.35	3.49115	1.62768	9.10655e-05	0.00366488	IFIT1
ENSG00000182983.14	532.462	3.33113	1.29748	0.000254971	0.00744763	ZNF662
ENSG00000188313.12	3308.93	3.3083	1.31264	1.5871e-05	0.0010567	PLSCR1
ENSG00000137959.15	11200.9	2.34899	0.370875	1.46795e-11	6.64616e-08	IFI44L
ENSG00000120738.7	6617.87	2.17444	0.770928	6.26463e-05	0.00287347	EGR1
